# Supplementary material for: Geolocation data of irrigation network in water user association's operation area under community-based and provider-based network governance
Source: Data Brief. 2020 Aug 12;32:106168. doi: 10.1016/j.dib.2020.106168 (PMC7452706; doi:10.1016/j.dib.2020.106168)
Supplement: Supplementary file 1 [file mmc1.xml]

<?xml version="1.0" encoding="utf-8" standalone="no"?>
<data>
  <datasets>
    <author>rondhi.faperta@unej.ac.id</author>
    <type>0</type>
    <dataset>
      <value>6</value>
      <reason>Other (please explain)</reason>
      <comments>The raw data is available as a supplementary data file to this article.</comments>
    </dataset>
  </datasets>
</data>
