# Supplementary material for: Geolocation data of irrigation network in water user association's operation area under community-based and provider-based network governance
Source: Data Brief. 2020 Aug 12;32:106168. doi: 10.1016/j.dib.2020.106168 (PMC7452706; doi:10.1016/j.dib.2020.106168)
Supplement: Supplementary file 2 [file mmc2.zip]

Archive with 820 entries (725 files):
- Supplementary data files/
- Supplementary data files/1. Datasets.xlsx
- Supplementary data files/2. Irrigation Map/
- Supplementary data files/2. Irrigation Map/1. Kudus/
- Supplementary data files/2. Irrigation Map/1. Kudus/1. Medini.png
- Supplementary data files/2. Irrigation Map/1. Kudus/10. Undaan Kidul.png
- Supplementary data files/2. Irrigation Map/1. Kudus/11. Wates.png
- Supplementary data files/2. Irrigation Map/1. Kudus/12. Lambangan.png
- Supplementary data files/2. Irrigation Map/1. Kudus/13. Ngemplak.png
- Supplementary data files/2. Irrigation Map/1. Kudus/14. Undaan Tengah.png
- Supplementary data files/2. Irrigation Map/1. Kudus/2. Kutuk.png
- Supplementary data files/2. Irrigation Map/1. Kudus/3. Glagahwaru.png
- Supplementary data files/2. Irrigation Map/1. Kudus/4. Berugenjang.png
- Supplementary data files/2. Irrigation Map/1. Kudus/5. Wonosoco.png
- Supplementary data files/2. Irrigation Map/1. Kudus/6. Kalirejo.png
- Supplementary data files/2. Irrigation Map/1. Kudus/7. Undaan Lor.png
- Supplementary data files/2. Irrigation Map/1. Kudus/8. Karangrowo.png
- Supplementary data files/2. Irrigation Map/1. Kudus/9. Larikrejo.png
- Supplementary data files/2. Irrigation Map/2. Grobogan/
- Supplementary data files/2. Irrigation Map/2. Grobogan/1. Terkesi.png
- Supplementary data files/2. Irrigation Map/2. Grobogan/2. Wandanmiri.png
- Supplementary data files/2. Irrigation Map/2. Grobogan/3. Klambu.png
- Supplementary data files/2. Irrigation Map/2. Grobogan/4. Jenengan.png
- Supplementary data files/3. Shapefiles/
- Supplementary data files/3. Shapefiles/1. Kudus/
- Supplementary data files/3. Shapefiles/1. Kudus/1. Medini/
- Supplementary data files/3. Shapefiles/1. Kudus/1. Medini/1. Village border/
- Supplementary data files/3. Shapefiles/1. Kudus/1. Medini/1. Village border/Villborder_medini.cpg
- Supplementary data files/3. Shapefiles/1. Kudus/1. Medini/1. Village border/Villborder_medini.dbf
- Supplementary data files/3. Shapefiles/1. Kudus/1. Medini/1. Village border/Villborder_medini.prj
- Supplementary data files/3. Shapefiles/1. Kudus/1. Medini/1. Village border/Villborder_medini.shp
- Supplementary data files/3. Shapefiles/1. Kudus/1. Medini/1. Village border/Villborder_medini.shx
- Supplementary data files/3. Shapefiles/1. Kudus/1. Medini/2. Irrigated farmland/
- Supplementary data files/3. Shapefiles/1. Kudus/1. Medini/2. Irrigated farmland/Farmland_medini.cpg
- Supplementary data files/3. Shapefiles/1. Kudus/1. Medini/2. Irrigated farmland/Farmland_medini.dbf
- Supplementary data files/3. Shapefiles/1. Kudus/1. Medini/2. Irrigated farmland/Farmland_medini.prj
- Supplementary data files/3. Shapefiles/1. Kudus/1. Medini/2. Irrigated farmland/Farmland_medini.shp
- Supplementary data files/3. Shapefiles/1. Kudus/1. Medini/2. Irrigated farmland/Farmland_medini.shx
- Supplementary data files/3. Shapefiles/1. Kudus/1. Medini/3. Irrigation canals/
- Supplementary data files/3. Shapefiles/1. Kudus/1. Medini/3. Irrigation canals/Seccanal_kaliwaru(Bwi.7-BKw.1).cpg
- Supplementary data files/3. Shapefiles/1. Kudus/1. Medini/3. Irrigation canals/Seccanal_kaliwaru(Bwi.7-BKw.1).dbf
- Supplementary data files/3. Shapefiles/1. Kudus/1. Medini/3. Irrigation canals/Seccanal_kaliwaru(Bwi.7-BKw.1).prj
- Supplementary data files/3. Shapefiles/1. Kudus/1. Medini/3. Irrigation canals/Seccanal_kaliwaru(Bwi.7-BKw.1).shp
- Supplementary data files/3. Shapefiles/1. Kudus/1. Medini/3. Irrigation canals/Seccanal_kaliwaru(Bwi.7-BKw.1).shx
- Supplementary data files/3. Shapefiles/1. Kudus/1. Medini/3. Irrigation canals/Seccanal_undaan(BU.1 - BU.2).cpg
- Supplementary data files/3. Shapefiles/1. Kudus/1. Medini/3. Irrigation canals/Seccanal_undaan(BU.1 - BU.2).dbf
- Supplementary data files/3. Shapefiles/1. Kudus/1. Medini/3. Irrigation canals/Seccanal_undaan(BU.1 - BU.2).prj
- Supplementary data files/3. Shapefiles/1. Kudus/1. Medini/3. Irrigation canals/Seccanal_undaan(BU.1 - BU.2).shp
- Supplementary data files/3. Shapefiles/1. Kudus/1. Medini/3. Irrigation canals/Seccanal_undaan(BU.1 - BU.2).shx
- Supplementary data files/3. Shapefiles/1. Kudus/1. Medini/4. Irrigation structures/
- Supplementary data files/3. Shapefiles/1. Kudus/1. Medini/4. Irrigation structures/Plot_medini.cpg
- Supplementary data files/3. Shapefiles/1. Kudus/1. Medini/4. Irrigation structures/Plot_medini.dbf
- Supplementary data files/3. Shapefiles/1. Kudus/1. Medini/4. Irrigation structures/Plot_medini.prj
- Supplementary data files/3. Shapefiles/1. Kudus/1. Medini/4. Irrigation structures/Plot_medini.shp
- Supplementary data files/3. Shapefiles/1. Kudus/1. Medini/4. Irrigation structures/Plot_medini.shx
- Supplementary data files/3. Shapefiles/1. Kudus/10. Undaan Kidul/
- Supplementary data files/3. Shapefiles/1. Kudus/10. Undaan Kidul/Border/
- Supplementary data files/3. Shapefiles/1. Kudus/10. Undaan Kidul/Border/villborder_undaankidul.cpg
- Supplementary data files/3. Shapefiles/1. Kudus/10. Undaan Kidul/Border/villborder_undaankidul.dbf
- Supplementary data files/3. Shapefiles/1. Kudus/10. Undaan Kidul/Border/villborder_undaankidul.prj
- Supplementary data files/3. Shapefiles/1. Kudus/10. Undaan Kidul/Border/villborder_undaankidul.shp
- Supplementary data files/3. Shapefiles/1. Kudus/10. Undaan Kidul/Border/villborder_undaankidul.shx
- Supplementary data files/3. Shapefiles/1. Kudus/10. Undaan Kidul/Canal/
- Supplementary data files/3. Shapefiles/1. Kudus/10. Undaan Kidul/Canal/Seccanal_gatet1(BGt.I.1-BGt.I.2).cpg
- Supplementary data files/3. Shapefiles/1. Kudus/10. Undaan Kidul/Canal/Seccanal_gatet1(BGt.I.1-BGt.I.2).dbf
- Supplementary data files/3. Shapefiles/1. Kudus/10. Undaan Kidul/Canal/Seccanal_gatet1(BGt.I.1-BGt.I.2).prj
- Supplementary data files/3. Shapefiles/1. Kudus/10. Undaan Kidul/Canal/Seccanal_gatet1(BGt.I.1-BGt.I.2).shp
- Supplementary data files/3. Shapefiles/1. Kudus/10. Undaan Kidul/Canal/Seccanal_gatet1(BGt.I.1-BGt.I.2).shx
- Supplementary data files/3. Shapefiles/1. Kudus/10. Undaan Kidul/Canal/Seccanal_gatet1(Bku.5-BGt.I.1).cpg
- Supplementary data files/3. Shapefiles/1. Kudus/10. Undaan Kidul/Canal/Seccanal_gatet1(Bku.5-BGt.I.1).dbf
- Supplementary data files/3. Shapefiles/1. Kudus/10. Undaan Kidul/Canal/Seccanal_gatet1(Bku.5-BGt.I.1).prj
- Supplementary data files/3. Shapefiles/1. Kudus/10. Undaan Kidul/Canal/Seccanal_gatet1(Bku.5-BGt.I.1).shp
- Supplementary data files/3. Shapefiles/1. Kudus/10. Undaan Kidul/Canal/Seccanal_gatet1(Bku.5-BGt.I.1).shx
- Supplementary data files/3. Shapefiles/1. Kudus/10. Undaan Kidul/Canal/Seccanal_gatet2(BGt.II.1-BGt.II.1').cpg
- Supplementary data files/3. Shapefiles/1. Kudus/10. Undaan Kidul/Canal/Seccanal_gatet2(BGt.II.1-BGt.II.1').dbf
- Supplementary data files/3. Shapefiles/1. Kudus/10. Undaan Kidul/Canal/Seccanal_gatet2(BGt.II.1-BGt.II.1').prj
- Supplementary data files/3. Shapefiles/1. Kudus/10. Undaan Kidul/Canal/Seccanal_gatet2(BGt.II.1-BGt.II.1').shp
- Supplementary data files/3. Shapefiles/1. Kudus/10. Undaan Kidul/Canal/Seccanal_gatet2(BGt.II.1-BGt.II.1').shx
- Supplementary data files/3. Shapefiles/1. Kudus/10. Undaan Kidul/Canal/Seccanal_gatet2(BGt.II.1-BGt.III.1').cpg
- Supplementary data files/3. Shapefiles/1. Kudus/10. Undaan Kidul/Canal/Seccanal_gatet2(BGt.II.1-BGt.III.1').dbf
- Supplementary data files/3. Shapefiles/1. Kudus/10. Undaan Kidul/Canal/Seccanal_gatet2(BGt.II.1-BGt.III.1').prj
- Supplementary data files/3. Shapefiles/1. Kudus/10. Undaan Kidul/Canal/Seccanal_gatet2(BGt.II.1-BGt.III.1').shp
- Supplementary data files/3. Shapefiles/1. Kudus/10. Undaan Kidul/Canal/Seccanal_gatet2(BGt.II.1-BGt.III.1').shx
- Supplementary data files/3. Shapefiles/1. Kudus/10. Undaan Kidul/Canal/Seccanal_gatet2(BGt.II.2-BGt.II.3).cpg
- Supplementary data files/3. Shapefiles/1. Kudus/10. Undaan Kidul/Canal/Seccanal_gatet2(BGt.II.2-BGt.II.3).dbf
- Supplementary data files/3. Shapefiles/1. Kudus/10. Undaan Kidul/Canal/Seccanal_gatet2(BGt.II.2-BGt.II.3).prj
- Supplementary data files/3. Shapefiles/1. Kudus/10. Undaan Kidul/Canal/Seccanal_gatet2(BGt.II.2-BGt.II.3).shp
- Supplementary data files/3. Shapefiles/1. Kudus/10. Undaan Kidul/Canal/Seccanal_gatet2(BGt.II.2-BGt.II.3).shx
- Supplementary data files/3. Shapefiles/1. Kudus/10. Undaan Kidul/Canal/Seccanal_gatet3(BGt.III.1'-BGt.III.1).cpg
- Supplementary data files/3. Shapefiles/1. Kudus/10. Undaan Kidul/Canal/Seccanal_gatet3(BGt.III.1'-BGt.III.1).dbf
- Supplementary data files/3. Shapefiles/1. Kudus/10. Undaan Kidul/Canal/Seccanal_gatet3(BGt.III.1'-BGt.III.1).prj
- Supplementary data files/3. Shapefiles/1. Kudus/10. Undaan Kidul/Canal/Seccanal_gatet3(BGt.III.1'-BGt.III.1).shp
- Supplementary data files/3. Shapefiles/1. Kudus/10. Undaan Kidul/Canal/Seccanal_gatet3(BGt.III.1'-BGt.III.1).shx
- Supplementary data files/3. Shapefiles/1. Kudus/10. Undaan Kidul/Canal/Seccanal_kutuk(Bku.4-Bku.5).cpg
- Supplementary data files/3. Shapefiles/1. Kudus/10. Undaan Kidul/Canal/Seccanal_kutuk(Bku.4-Bku.5).dbf
- Supplementary data files/3. Shapefiles/1. Kudus/10. Undaan Kidul/Canal/Seccanal_kutuk(Bku.4-Bku.5).prj
- Supplementary data files/3. Shapefiles/1. Kudus/10. Undaan Kidul/Canal/Seccanal_kutuk(Bku.4-Bku.5).shp
- Supplementary data files/3. Shapefiles/1. Kudus/10. Undaan Kidul/Canal/Seccanal_kutuk(Bku.4-Bku.5).shx
- Supplementary data files/3. Shapefiles/1. Kudus/10. Undaan Kidul/Canal/Seccanal_kutuk(Bku.6'-Bku.6).cpg
- Supplementary data files/3. Shapefiles/1. Kudus/10. Undaan Kidul/Canal/Seccanal_kutuk(Bku.6'-Bku.6).dbf
- Supplementary data files/3. Shapefiles/1. Kudus/10. Undaan Kidul/Canal/Seccanal_kutuk(Bku.6'-Bku.6).prj
- Supplementary data files/3. Shapefiles/1. Kudus/10. Undaan Kidul/Canal/Seccanal_kutuk(Bku.6'-Bku.6).shp
- Supplementary data files/3. Shapefiles/1. Kudus/10. Undaan Kidul/Canal/Seccanal_kutuk(Bku.6'-Bku.6).shx
- Supplementary data files/3. Shapefiles/1. Kudus/10. Undaan Kidul/Canal/Seccanal_kutuk(Bku.7-Bku.8).cpg
- Supplementary data files/3. Shapefiles/1. Kudus/10. Undaan Kidul/Canal/Seccanal_kutuk(Bku.7-Bku.8).dbf
- Supplementary data files/3. Shapefiles/1. Kudus/10. Undaan Kidul/Canal/Seccanal_kutuk(Bku.7-Bku.8).prj
- Supplementary data files/3. Shapefiles/1. Kudus/10. Undaan Kidul/Canal/Seccanal_kutuk(Bku.7-Bku.8).shp
- Supplementary data files/3. Shapefiles/1. Kudus/10. Undaan Kidul/Canal/Seccanal_kutuk(Bku.7-Bku.8).shx
- Supplementary data files/3. Shapefiles/1. Kudus/10. Undaan Kidul/Canal/Seccanal_kutuk(Bku.8-Bku.9d).cpg
- Supplementary data files/3. Shapefiles/1. Kudus/10. Undaan Kidul/Canal/Seccanal_kutuk(Bku.8-Bku.9d).dbf
- Supplementary data files/3. Shapefiles/1. Kudus/10. Undaan Kidul/Canal/Seccanal_kutuk(Bku.8-Bku.9d).prj
- Supplementary data files/3. Shapefiles/1. Kudus/10. Undaan Kidul/Canal/Seccanal_kutuk(Bku.8-Bku.9d).shp
- Supplementary data files/3. Shapefiles/1. Kudus/10. Undaan Kidul/Canal/Seccanal_kutuk(Bku.8-Bku.9d).shx
- Supplementary data files/3. Shapefiles/1. Kudus/10. Undaan Kidul/Canal/Seccanal_undaan(BU.4 - BU.5').cpg
- Supplementary data files/3. Shapefiles/1. Kudus/10. Undaan Kidul/Canal/Seccanal_undaan(BU.4 - BU.5').dbf
- Supplementary data files/3. Shapefiles/1. Kudus/10. Undaan Kidul/Canal/Seccanal_undaan(BU.4 - BU.5').prj
- Supplementary data files/3. Shapefiles/1. Kudus/10. Undaan Kidul/Canal/Seccanal_undaan(BU.4 - BU.5').shp
- Supplementary data files/3. Shapefiles/1. Kudus/10. Undaan Kidul/Canal/Seccanal_undaan(BU.4 - BU.5').shx
- Supplementary data files/3. Shapefiles/1. Kudus/10. Undaan Kidul/Canal/Seccanal_undaan(BU.5'-BU.5).cpg
- Supplementary data files/3. Shapefiles/1. Kudus/10. Undaan Kidul/Canal/Seccanal_undaan(BU.5'-BU.5).dbf
- Supplementary data files/3. Shapefiles/1. Kudus/10. Undaan Kidul/Canal/Seccanal_undaan(BU.5'-BU.5).prj
- Supplementary data files/3. Shapefiles/1. Kudus/10. Undaan Kidul/Canal/Seccanal_undaan(BU.5'-BU.5).shp
- Supplementary data files/3. Shapefiles/1. Kudus/10. Undaan Kidul/Canal/Seccanal_undaan(BU.5'-BU.5).shx
- Supplementary data files/3. Shapefiles/1. Kudus/10. Undaan Kidul/Canal/Seccanal_undaan(BU.5-BU.6).cpg
- Supplementary data files/3. Shapefiles/1. Kudus/10. Undaan Kidul/Canal/Seccanal_undaan(BU.5-BU.6).dbf
- Supplementary data files/3. Shapefiles/1. Kudus/10. Undaan Kidul/Canal/Seccanal_undaan(BU.5-BU.6).prj
- Supplementary data files/3. Shapefiles/1. Kudus/10. Undaan Kidul/Canal/Seccanal_undaan(BU.5-BU.6).shp
- Supplementary data files/3. Shapefiles/1. Kudus/10. Undaan Kidul/Canal/Seccanal_undaan(BU.5-BU.6).shx
- Supplementary data files/3. Shapefiles/1. Kudus/10. Undaan Kidul/Canal/Seccanal_undaan(BU.6-BU.7a).cpg
- Supplementary data files/3. Shapefiles/1. Kudus/10. Undaan Kidul/Canal/Seccanal_undaan(BU.6-BU.7a).dbf
- Supplementary data files/3. Shapefiles/1. Kudus/10. Undaan Kidul/Canal/Seccanal_undaan(BU.6-BU.7a).prj
- Supplementary data files/3. Shapefiles/1. Kudus/10. Undaan Kidul/Canal/Seccanal_undaan(BU.6-BU.7a).shp
- Supplementary data files/3. Shapefiles/1. Kudus/10. Undaan Kidul/Canal/Seccanal_undaan(BU.6-BU.7a).shx
- Supplementary data files/3. Shapefiles/1. Kudus/10. Undaan Kidul/Canal/Seccanal_undaan(BU.7a-BU.7).cpg
- Supplementary data files/3. Shapefiles/1. Kudus/10. Undaan Kidul/Canal/Seccanal_undaan(BU.7a-BU.7).dbf
- Supplementary data files/3. Shapefiles/1. Kudus/10. Undaan Kidul/Canal/Seccanal_undaan(BU.7a-BU.7).prj
- Supplementary data files/3. Shapefiles/1. Kudus/10. Undaan Kidul/Canal/Seccanal_undaan(BU.7a-BU.7).shp
- Supplementary data files/3. Shapefiles/1. Kudus/10. Undaan Kidul/Canal/Seccanal_undaan(BU.7a-BU.7).shx
- Supplementary data files/3. Shapefiles/1. Kudus/10. Undaan Kidul/Irrigated Farmland/
- Supplementary data files/3. Shapefiles/1. Kudus/10. Undaan Kidul/Irrigated Farmland/Farmland_undaankidul.cpg
- Supplementary data files/3. Shapefiles/1. Kudus/10. Undaan Kidul/Irrigated Farmland/Farmland_undaankidul.dbf
- Supplementary data files/3. Shapefiles/1. Kudus/10. Undaan Kidul/Irrigated Farmland/Farmland_undaankidul.prj
- Supplementary data files/3. Shapefiles/1. Kudus/10. Undaan Kidul/Irrigated Farmland/Farmland_undaankidul.shp
- Supplementary data files/3. Shapefiles/1. Kudus/10. Undaan Kidul/Irrigated Farmland/Farmland_undaankidul.shx
- Supplementary data files/3. Shapefiles/1. Kudus/10. Undaan Kidul/Irrigation Structure/
- Supplementary data files/3. Shapefiles/1. Kudus/10. Undaan Kidul/Irrigation Structure/Plot_undaankidul.cpg
- Supplementary data files/3. Shapefiles/1. Kudus/10. Undaan Kidul/Irrigation Structure/Plot_undaankidul.dbf
- Supplementary data files/3. Shapefiles/1. Kudus/10. Undaan Kidul/Irrigation Structure/Plot_undaankidul.prj
- Supplementary data files/3. Shapefiles/1. Kudus/10. Undaan Kidul/Irrigation Structure/Plot_undaankidul.shp
- Supplementary data files/3. Shapefiles/1. Kudus/10. Undaan Kidul/Irrigation Structure/Plot_undaankidul.shx
- Supplementary data files/3. Shapefiles/1. Kudus/11. Wates/
- Supplementary data files/3. Shapefiles/1. Kudus/11. Wates/Border/
- Supplementary data files/3. Shapefiles/1. Kudus/11. Wates/Border/Villborder_wates.cpg
- Supplementary data files/3. Shapefiles/1. Kudus/11. Wates/Border/Villborder_wates.dbf
- Supplementary data files/3. Shapefiles/1. Kudus/11. Wates/Border/Villborder_wates.prj
- Supplementary data files/3. Shapefiles/1. Kudus/11. Wates/Border/Villborder_wates.shp
- Supplementary data files/3. Shapefiles/1. Kudus/11. Wates/Border/Villborder_wates.shx
- Supplementary data files/3. Shapefiles/1. Kudus/11. Wates/Canal/
- Supplementary data files/3. Shapefiles/1. Kudus/11. Wates/Canal/Seccanal_ngelo(BNg.1-BNg.2).cpg
- Supplementary data files/3. Shapefiles/1. Kudus/11. Wates/Canal/Seccanal_ngelo(BNg.1-BNg.2).dbf
- Supplementary data files/3. Shapefiles/1. Kudus/11. Wates/Canal/Seccanal_ngelo(BNg.1-BNg.2).prj
- Supplementary data files/3. Shapefiles/1. Kudus/11. Wates/Canal/Seccanal_ngelo(BNg.1-BNg.2).shp
- Supplementary data files/3. Shapefiles/1. Kudus/11. Wates/Canal/Seccanal_ngelo(BNg.1-BNg.2).shx
- Supplementary data files/3. Shapefiles/1. Kudus/11. Wates/Canal/Seccanal_ngelo(BNg.2-BNg.3).cpg
- Supplementary data files/3. Shapefiles/1. Kudus/11. Wates/Canal/Seccanal_ngelo(BNg.2-BNg.3).dbf
- Supplementary data files/3. Shapefiles/1. Kudus/11. Wates/Canal/Seccanal_ngelo(BNg.2-BNg.3).prj
- Supplementary data files/3. Shapefiles/1. Kudus/11. Wates/Canal/Seccanal_ngelo(BNg.2-BNg.3).shp
- Supplementary data files/3. Shapefiles/1. Kudus/11. Wates/Canal/Seccanal_ngelo(BNg.2-BNg.3).shx
- Supplementary data files/3. Shapefiles/1. Kudus/11. Wates/Canal/Seccanal_ngelo(BNg.3-BNg.4').cpg
- Supplementary data files/3. Shapefiles/1. Kudus/11. Wates/Canal/Seccanal_ngelo(BNg.3-BNg.4').dbf
- Supplementary data files/3. Shapefiles/1. Kudus/11. Wates/Canal/Seccanal_ngelo(BNg.3-BNg.4').prj
- Supplementary data files/3. Shapefiles/1. Kudus/11. Wates/Canal/Seccanal_ngelo(BNg.3-BNg.4').shp
- Supplementary data files/3. Shapefiles/1. Kudus/11. Wates/Canal/Seccanal_ngelo(BNg.3-BNg.4').shx
- Supplementary data files/3. Shapefiles/1. Kudus/11. Wates/Canal/Seccanal_undaaan(BU.11-BU.12').cpg
- Supplementary data files/3. Shapefiles/1. Kudus/11. Wates/Canal/Seccanal_undaaan(BU.11-BU.12').dbf
- Supplementary data files/3. Shapefiles/1. Kudus/11. Wates/Canal/Seccanal_undaaan(BU.11-BU.12').prj
- Supplementary data files/3. Shapefiles/1. Kudus/11. Wates/Canal/Seccanal_undaaan(BU.11-BU.12').shp
- Supplementary data files/3. Shapefiles/1. Kudus/11. Wates/Canal/Seccanal_undaaan(BU.11-BU.12').shx
- Supplementary data files/3. Shapefiles/1. Kudus/11. Wates/Canal/Seccanal_undaan(BU.10-BU.11a).cpg
- Supplementary data files/3. Shapefiles/1. Kudus/11. Wates/Canal/Seccanal_undaan(BU.10-BU.11a).dbf
- Supplementary data files/3. Shapefiles/1. Kudus/11. Wates/Canal/Seccanal_undaan(BU.10-BU.11a).prj
- Supplementary data files/3. Shapefiles/1. Kudus/11. Wates/Canal/Seccanal_undaan(BU.10-BU.11a).shp
- Supplementary data files/3. Shapefiles/1. Kudus/11. Wates/Canal/Seccanal_undaan(BU.10-BU.11a).shx
- Supplementary data files/3. Shapefiles/1. Kudus/11. Wates/Canal/Seccanal_undaan(BU.11'-BU.11a').cpg
- Supplementary data files/3. Shapefiles/1. Kudus/11. Wates/Canal/Seccanal_undaan(BU.11'-BU.11a').dbf
- Supplementary data files/3. Shapefiles/1. Kudus/11. Wates/Canal/Seccanal_undaan(BU.11'-BU.11a').prj
- Supplementary data files/3. Shapefiles/1. Kudus/11. Wates/Canal/Seccanal_undaan(BU.11'-BU.11a').shp
- Supplementary data files/3. Shapefiles/1. Kudus/11. Wates/Canal/Seccanal_undaan(BU.11'-BU.11a').shx
- Supplementary data files/3. Shapefiles/1. Kudus/11. Wates/Canal/Seccanal_undaan(BU.11a'-BU.12).cpg
- Supplementary data files/3. Shapefiles/1. Kudus/11. Wates/Canal/Seccanal_undaan(BU.11a'-BU.12).dbf
- Supplementary data files/3. Shapefiles/1. Kudus/11. Wates/Canal/Seccanal_undaan(BU.11a'-BU.12).prj
- Supplementary data files/3. Shapefiles/1. Kudus/11. Wates/Canal/Seccanal_undaan(BU.11a'-BU.12).shp
- Supplementary data files/3. Shapefiles/1. Kudus/11. Wates/Canal/Seccanal_undaan(BU.11a'-BU.12).shx
- Supplementary data files/3. Shapefiles/1. Kudus/11. Wates/Canal/Seccanal_undaan(BU.12'-BU.12).cpg
- Supplementary data files/3. Shapefiles/1. Kudus/11. Wates/Canal/Seccanal_undaan(BU.12'-BU.12).dbf
- Supplementary data files/3. Shapefiles/1. Kudus/11. Wates/Canal/Seccanal_undaan(BU.12'-BU.12).prj
- Supplementary data files/3. Shapefiles/1. Kudus/11. Wates/Canal/Seccanal_undaan(BU.12'-BU.12).shp
- Supplementary data files/3. Shapefiles/1. Kudus/11. Wates/Canal/Seccanal_undaan(BU.12'-BU.12).shx
- Supplementary data files/3. Shapefiles/1. Kudus/11. Wates/Canal/Seccanal_undaan(BU.12-BU.13').cpg
- Supplementary data files/3. Shapefiles/1. Kudus/11. Wates/Canal/Seccanal_undaan(BU.12-BU.13').dbf
- Supplementary data files/3. Shapefiles/1. Kudus/11. Wates/Canal/Seccanal_undaan(BU.12-BU.13').prj
- Supplementary data files/3. Shapefiles/1. Kudus/11. Wates/Canal/Seccanal_undaan(BU.12-BU.13').shp
- Supplementary data files/3. Shapefiles/1. Kudus/11. Wates/Canal/Seccanal_undaan(BU.12-BU.13').shx
- Supplementary data files/3. Shapefiles/1. Kudus/11. Wates/Canal/Seccanal_undaan(BU.13'-BU.13).cpg
- Supplementary data files/3. Shapefiles/1. Kudus/11. Wates/Canal/Seccanal_undaan(BU.13'-BU.13).dbf
- Supplementary data files/3. Shapefiles/1. Kudus/11. Wates/Canal/Seccanal_undaan(BU.13'-BU.13).prj
- Supplementary data files/3. Shapefiles/1. Kudus/11. Wates/Canal/Seccanal_undaan(BU.13'-BU.13).shp
- Supplementary data files/3. Shapefiles/1. Kudus/11. Wates/Canal/Seccanal_undaan(BU.13'-BU.13).shx
- Supplementary data files/3. Shapefiles/1. Kudus/11. Wates/Irrigated Farmland/
- Supplementary data files/3. Shapefiles/1. Kudus/11. Wates/Irrigated Farmland/Farmland_wates.cpg
- Supplementary data files/3. Shapefiles/1. Kudus/11. Wates/Irrigated Farmland/Farmland_wates.dbf
- Supplementary data files/3. Shapefiles/1. Kudus/11. Wates/Irrigated Farmland/Farmland_wates.prj
- Supplementary data files/3. Shapefiles/1. Kudus/11. Wates/Irrigated Farmland/Farmland_wates.shp
- Supplementary data files/3. Shapefiles/1. Kudus/11. Wates/Irrigated Farmland/Farmland_wates.shx
- Supplementary data files/3. Shapefiles/1. Kudus/11. Wates/Irrigation Structure/
- Supplementary data files/3. Shapefiles/1. Kudus/11. Wates/Irrigation Structure/Plot_wates.cpg
- Supplementary data files/3. Shapefiles/1. Kudus/11. Wates/Irrigation Structure/Plot_wates.dbf
- Supplementary data files/3. Shapefiles/1. Kudus/11. Wates/Irrigation Structure/Plot_wates.prj
- Supplementary data files/3. Shapefiles/1. Kudus/11. Wates/Irrigation Structure/Plot_wates.shp
- Supplementary data files/3. Shapefiles/1. Kudus/11. Wates/Irrigation Structure/Plot_wates.shx
- Supplementary data files/3. Shapefiles/1. Kudus/12. Lambangan/
- Supplementary data files/3. Shapefiles/1. Kudus/12. Lambangan/Border/
- Supplementary data files/3. Shapefiles/1. Kudus/12. Lambangan/Border/Villborder_lambangan.cpg
- Supplementary data files/3. Shapefiles/1. Kudus/12. Lambangan/Border/Villborder_lambangan.dbf
- Supplementary data files/3. Shapefiles/1. Kudus/12. Lambangan/Border/Villborder_lambangan.prj
- Supplementary data files/3. Shapefiles/1. Kudus/12. Lambangan/Border/Villborder_lambangan.shp
- Supplementary data files/3. Shapefiles/1. Kudus/12. Lambangan/Border/Villborder_lambangan.shx
- Supplementary data files/3. Shapefiles/1. Kudus/12. Lambangan/Canal/
- Supplementary data files/3. Shapefiles/1. Kudus/12. Lambangan/Canal/Primcanal_wilalung(Bwi.5 - Bwi.6).cpg
- Supplementary data files/3. Shapefiles/1. Kudus/12. Lambangan/Canal/Primcanal_wilalung(Bwi.5 - Bwi.6).dbf
- Supplementary data files/3. Shapefiles/1. Kudus/12. Lambangan/Canal/Primcanal_wilalung(Bwi.5 - Bwi.6).prj
- Supplementary data files/3. Shapefiles/1. Kudus/12. Lambangan/Canal/Primcanal_wilalung(Bwi.5 - Bwi.6).shp
- Supplementary data files/3. Shapefiles/1. Kudus/12. Lambangan/Canal/Primcanal_wilalung(Bwi.5 - Bwi.6).shx
- Supplementary data files/3. Shapefiles/1. Kudus/12. Lambangan/Canal/Primcanal_wilalung(Bwi.6 - Bbe.1).cpg
- Supplementary data files/3. Shapefiles/1. Kudus/12. Lambangan/Canal/Primcanal_wilalung(Bwi.6 - Bbe.1).dbf
- Supplementary data files/3. Shapefiles/1. Kudus/12. Lambangan/Canal/Primcanal_wilalung(Bwi.6 - Bbe.1).prj
- Supplementary data files/3. Shapefiles/1. Kudus/12. Lambangan/Canal/Primcanal_wilalung(Bwi.6 - Bbe.1).shp
- Supplementary data files/3. Shapefiles/1. Kudus/12. Lambangan/Canal/Primcanal_wilalung(Bwi.6 - Bbe.1).shx
- Supplementary data files/3. Shapefiles/1. Kudus/12. Lambangan/Canal/Seccanal_babalan(Bba.1-Bba.2).cpg
- Supplementary data files/3. Shapefiles/1. Kudus/12. Lambangan/Canal/Seccanal_babalan(Bba.1-Bba.2).dbf
- Supplementary data files/3. Shapefiles/1. Kudus/12. Lambangan/Canal/Seccanal_babalan(Bba.1-Bba.2).prj
- Supplementary data files/3. Shapefiles/1. Kudus/12. Lambangan/Canal/Seccanal_babalan(Bba.1-Bba.2).shp
- Supplementary data files/3. Shapefiles/1. Kudus/12. Lambangan/Canal/Seccanal_babalan(Bba.1-Bba.2).shx
- Supplementary data files/3. Shapefiles/1. Kudus/12. Lambangan/Irrigated Farmland/
- Supplementary data files/3. Shapefiles/1. Kudus/12. Lambangan/Irrigated Farmland/Farmland_lambangan.cpg
- Supplementary data files/3. Shapefiles/1. Kudus/12. Lambangan/Irrigated Farmland/Farmland_lambangan.dbf
- Supplementary data files/3. Shapefiles/1. Kudus/12. Lambangan/Irrigated Farmland/Farmland_lambangan.prj
- Supplementary data files/3. Shapefiles/1. Kudus/12. Lambangan/Irrigated Farmland/Farmland_lambangan.shp
- Supplementary data files/3. Shapefiles/1. Kudus/12. Lambangan/Irrigated Farmland/Farmland_lambangan.shx
- Supplementary data files/3. Shapefiles/1. Kudus/12. Lambangan/Irrigation Structure/
- Supplementary data files/3. Shapefiles/1. Kudus/12. Lambangan/Irrigation Structure/Plot_lambangan.cpg
- Supplementary data files/3. Shapefiles/1. Kudus/12. Lambangan/Irrigation Structure/Plot_lambangan.dbf
- Supplementary data files/3. Shapefiles/1. Kudus/12. Lambangan/Irrigation Structure/Plot_lambangan.prj
- Supplementary data files/3. Shapefiles/1. Kudus/12. Lambangan/Irrigation Structure/Plot_lambangan.shp
- Supplementary data files/3. Shapefiles/1. Kudus/12. Lambangan/Irrigation Structure/Plot_lambangan.shx
- Supplementary data files/3. Shapefiles/1. Kudus/13. Ngemplak/
- Supplementary data files/3. Shapefiles/1. Kudus/13. Ngemplak/Border/
- Supplementary data files/3. Shapefiles/1. Kudus/13. Ngemplak/Border/Villborder_ngemplak.cpg
- Supplementary data files/3. Shapefiles/1. Kudus/13. Ngemplak/Border/Villborder_ngemplak.dbf
- Supplementary data files/3. Shapefiles/1. Kudus/13. Ngemplak/Border/Villborder_ngemplak.prj
- Supplementary data files/3. Shapefiles/1. Kudus/13. Ngemplak/Border/Villborder_ngemplak.shp
- Supplementary data files/3. Shapefiles/1. Kudus/13. Ngemplak/Border/Villborder_ngemplak.shx
- Supplementary data files/3. Shapefiles/1. Kudus/13. Ngemplak/Canal/
- Supplementary data files/3. Shapefiles/1. Kudus/13. Ngemplak/Canal/Seccanal_karangrowo(BKr.1-BKr.2).cpg
- Supplementary data files/3. Shapefiles/1. Kudus/13. Ngemplak/Canal/Seccanal_karangrowo(BKr.1-BKr.2).dbf
- Supplementary data files/3. Shapefiles/1. Kudus/13. Ngemplak/Canal/Seccanal_karangrowo(BKr.1-BKr.2).prj
- Supplementary data files/3. Shapefiles/1. Kudus/13. Ngemplak/Canal/Seccanal_karangrowo(BKr.1-BKr.2).shp
- Supplementary data files/3. Shapefiles/1. Kudus/13. Ngemplak/Canal/Seccanal_karangrowo(BKr.1-BKr.2).shx
- Supplementary data files/3. Shapefiles/1. Kudus/13. Ngemplak/Canal/Seccanal_karangrowo(BU.15-BKr.1).cpg
- Supplementary data files/3. Shapefiles/1. Kudus/13. Ngemplak/Canal/Seccanal_karangrowo(BU.15-BKr.1).dbf
- Supplementary data files/3. Shapefiles/1. Kudus/13. Ngemplak/Canal/Seccanal_karangrowo(BU.15-BKr.1).prj
- Supplementary data files/3. Shapefiles/1. Kudus/13. Ngemplak/Canal/Seccanal_karangrowo(BU.15-BKr.1).shp
- Supplementary data files/3. Shapefiles/1. Kudus/13. Ngemplak/Canal/Seccanal_karangrowo(BU.15-BKr.1).shx
- Supplementary data files/3. Shapefiles/1. Kudus/13. Ngemplak/Canal/Seccanal_ngelo(BNg.3-BNg.4').cpg
- Supplementary data files/3. Shapefiles/1. Kudus/13. Ngemplak/Canal/Seccanal_ngelo(BNg.3-BNg.4').dbf
- Supplementary data files/3. Shapefiles/1. Kudus/13. Ngemplak/Canal/Seccanal_ngelo(BNg.3-BNg.4').prj
- Supplementary data files/3. Shapefiles/1. Kudus/13. Ngemplak/Canal/Seccanal_ngelo(BNg.3-BNg.4').shp
- Supplementary data files/3. Shapefiles/1. Kudus/13. Ngemplak/Canal/Seccanal_ngelo(BNg.3-BNg.4').shx
- Supplementary data files/3. Shapefiles/1. Kudus/13. Ngemplak/Canal/Seccanal_ngelo(BNg.4'-BNg.4).cpg
- Supplementary data files/3. Shapefiles/1. Kudus/13. Ngemplak/Canal/Seccanal_ngelo(BNg.4'-BNg.4).dbf
- Supplementary data files/3. Shapefiles/1. Kudus/13. Ngemplak/Canal/Seccanal_ngelo(BNg.4'-BNg.4).prj
- Supplementary data files/3. Shapefiles/1. Kudus/13. Ngemplak/Canal/Seccanal_ngelo(BNg.4'-BNg.4).shp
- Supplementary data files/3. Shapefiles/1. Kudus/13. Ngemplak/Canal/Seccanal_ngelo(BNg.4'-BNg.4).shx
- Supplementary data files/3. Shapefiles/1. Kudus/13. Ngemplak/Canal/Seccanal_ngelo(BNg.5-BNg.6).cpg
- Supplementary data files/3. Shapefiles/1. Kudus/13. Ngemplak/Canal/Seccanal_ngelo(BNg.5-BNg.6).dbf
- Supplementary data files/3. Shapefiles/1. Kudus/13. Ngemplak/Canal/Seccanal_ngelo(BNg.5-BNg.6).prj
- Supplementary data files/3. Shapefiles/1. Kudus/13. Ngemplak/Canal/Seccanal_ngelo(BNg.5-BNg.6).shp
- Supplementary data files/3. Shapefiles/1. Kudus/13. Ngemplak/Canal/Seccanal_ngelo(BNg.5-BNg.6).shx
- Supplementary data files/3. Shapefiles/1. Kudus/13. Ngemplak/Canal/Seccanal_ngelo(BNg.6b-BNg.6).cpg
- Supplementary data files/3. Shapefiles/1. Kudus/13. Ngemplak/Canal/Seccanal_ngelo(BNg.6b-BNg.6).dbf
- Supplementary data files/3. Shapefiles/1. Kudus/13. Ngemplak/Canal/Seccanal_ngelo(BNg.6b-BNg.6).prj
- Supplementary data files/3. Shapefiles/1. Kudus/13. Ngemplak/Canal/Seccanal_ngelo(BNg.6b-BNg.6).shp
- Supplementary data files/3. Shapefiles/1. Kudus/13. Ngemplak/Canal/Seccanal_ngelo(BNg.6b-BNg.6).shx
- Supplementary data files/3. Shapefiles/1. Kudus/13. Ngemplak/Canal/Seccanal_undaan(BU.13'-BU.13).cpg
- Supplementary data files/3. Shapefiles/1. Kudus/13. Ngemplak/Canal/Seccanal_undaan(BU.13'-BU.13).dbf
- Supplementary data files/3. Shapefiles/1. Kudus/13. Ngemplak/Canal/Seccanal_undaan(BU.13'-BU.13).prj
- Supplementary data files/3. Shapefiles/1. Kudus/13. Ngemplak/Canal/Seccanal_undaan(BU.13'-BU.13).shp
- Supplementary data files/3. Shapefiles/1. Kudus/13. Ngemplak/Canal/Seccanal_undaan(BU.13'-BU.13).shx
- Supplementary data files/3. Shapefiles/1. Kudus/13. Ngemplak/Canal/Seccanal_undaan(BU.13'-BU.14).cpg
- Supplementary data files/3. Shapefiles/1. Kudus/13. Ngemplak/Canal/Seccanal_undaan(BU.13'-BU.14).dbf
[truncated: 520 more entries]
