# Supplementary material for: Geolocation data of irrigation network in water user association's operation area under community-based and provider-based network governance
Source: Data Brief. 2020 Aug 12;32:106168. doi: 10.1016/j.dib.2020.106168 (PMC7452706; doi:10.1016/j.dib.2020.106168)
Supplement: Supplementary file 2 [file mmc2.zip › Supplementary data files/1. Datasets.xlsx]

## Sheet: WUA
ID	name	prov	reg	dis	village	hamlet	neigbourhood	gov	area	board	member
ZN1	Kayu Urip	Central Java	Kudus	Undaan	Medini	4	2	1	67	3	125
ZN2	Sri Rahayu	Central Java	Kudus	Undaan	Kutuk	5	4	1	45	4	250
ZN3	Sri Raharjo 1	Central Java	Kudus	Undaan	Kutuk	1	4	1	86	4	250
ZN4	Sri Bangun	Central Java	Kudus	Undaan	Kutuk	3	5	1	70	3	261
ZN5	Sri Mulyo	Central Java	Kudus	Undaan	Kutuk	1	7	1	108.75	10	250
ZN6	Kandang Rejo	Central Java	Kudus	Undaan	Medini	2	7	1	65	4	100
ZN7	Pingkuk Mulyo	Central Java	Kudus	Undaan	Medini	3	5	1	50	4	250
ZN8	Sido Mukti	Central Java	Kudus	Undaan	Glagahwaru	4	3	1	48	4	350
ZN9	Sido Rejo	Central Java	Kudus	Undaan	Glagahwaru	1	7	1	75	13	110
ZN10	Sido Mulyo 1	Central Java	Kudus	Undaan	Terangmas	1	2	1	118	8	136
ZN11	Sido Dadi - Sido Urip	Central Java	Kudus	Undaan	Glagahwaru	4	3	1	110	10	140
MP1	Terto Raharja	Central Java	Grobogan	Klambu	Terkesi			2	204	13	121
MP2	Sido Rejo	Central Java	Grobogan	Klambu	Wandanmiri			2	23	4	40
MP3	Mbangun Tani	Central Java	Grobogan	Klambu	Klambu			2	80	5	74
MP4	Karya Makmur	Central Java	Grobogan	Klambu	Jenengan			2	250	11	110
MP5	Sido Rekso	Central Java	Kudus	Undaan	Berugenjang			1	206	4	240
MP6	Sido Subur Makmur	Central Java	Kudus	Undaan	Wonosoco			1	225	20	400
MP7	Modang Rejo	Central Java	Kudus	Undaan	Kutuk			1	67	10	125
MP8	Cangkreng Rejo	Central Java	Kudus	Undaan	Kalirejo			1	130	15	150
MP9	Pande Rejo	Central Java	Kudus	Undaan	Kalirejo			2	40	6	65
MP10	Sido Makmur	Central Java	Kudus	Undaan	Kalirejo			1	62.5	10	100
SA1	Tani Mulyo	Central Java	Kudus	Undaan	Undaan Lor			1	330	5	1000
SA2	Jungkemi	Central Java	Kudus	Undaan	Karangrowo			2	41.25	3	35
SA3	Tani Rejo	Central Java	Kudus	Undaan	Larikrejo/Rekcilik			1	200	14	100
SA4	Tani Makmur	Central Java	Kudus	Undaan	Undaan Kidul			1	520	15	100
SA5	Tirto Rejo	Central Java	Kudus	Undaan	Wates			1	425	10	500
SA6	Krajan 1	Central Java	Kudus	Undaan	Karangrowo			2	45	4	80
SA7	Margo Mulyo	Central Java	Kudus	Undaan	Undaan Kidul			2	135	6	217
SA8	Lo Istijab	Central Java	Kudus	Undaan	Karangrowo			2	90	9	200
SA9	Joyo Mulyo	Central Java	Kudus	Undaan	Karangrowo			2	75	7	150
RM1	Lambang Rejo	Central Java	Kudus	Undaan	Lambangan			1	120	6
RM2	Tirto Guno	Central Java	Kudus	Undaan	Ngemplak			1	400	18
RM3	Waduk Rejo	Central Java	Kudus	Undaan	Wonosoco			2	84	9
RM4	Tani Sejahtera	Central Java	Kudus	Undaan	Undaan Tengah			1	537.6	8	2000

## Sheet: geolocation_data
ID	name	type	stat	X	Y	WUA	village
BU.1a	Road Bridge	1	2	477426	9235292	ZN1; ZN6; ZN7	Medini
BU.1b	Road Bridge	1	2	477697	9235874	ZN1; ZN6; ZN7	Medini
Bu.1	Turnout	1	1	477705	9235891	ZN1; ZN6; ZN7	Medini
BKw.1a	Road Bridge	1	2	478113	9235212	ZN1; ZN6; ZN7	Medini
BKw.1b	Culvert	1	2	478772	9235561	ZN1; ZN6; ZN7	Medini
BKw.1	Turnout	1	1	478786	9235569	ZN1; ZN6; ZN7	Medini
Seccanal_kaliwaru(Bwi.7-BKw.1)	Secondary canal	2	2			ZN1; ZN6; ZN7	Medini
Seccanal_undaan(BU.1 - BU.2)	Secondary canal	2	2			ZN1; ZN6; ZN7	Medini
Bku.3	Turnout	1	1	480319	9233577	ZN2; ZN3; ZN4; ZN5; MP7	Kutuk
Bku.4a	Road Bridge	1	2	480354	9233581	ZN2; ZN3; ZN4; ZN5; MP7	Kutuk
Bku.4b	Pedestrian Bridge	1	2	480407	9233600	ZN2; ZN3; ZN4; ZN5; MP7	Kutuk
Bku.4c	Pedestrian Bridge	1	2	480802	9233698	ZN2; ZN3; ZN4; ZN5; MP7	Kutuk
Bku.4d	Road Bridge	1	2	480923	9233905	ZN2; ZN3; ZN4; ZN5; MP7	Kutuk
Bku.4e	Road Bridge	1	2	480948	9233959	ZN2; ZN3; ZN4; ZN5; MP7	Kutuk
Bku.4f	Road Bridge	1	2	480957	9234001	ZN2; ZN3; ZN4; ZN5; MP7	Kutuk
Bku.4g	Road Bridge	1	2	480975	9234070	ZN2; ZN3; ZN4; ZN5; MP7	Kutuk
Bku.4h	Road Bridge	1	2	480991	9234139	ZN2; ZN3; ZN4; ZN5; MP7	Kutuk
Bku.4i	Road Bridge	1	2	481000	9234180	ZN2; ZN3; ZN4; ZN5; MP7	Kutuk
Bku.4j	Road Bridge	1	2	480986	9234281	ZN2; ZN3; ZN4; ZN5; MP7	Kutuk
Bku.4k	Road Bridge	1	2	480981	9234325	ZN2; ZN3; ZN4; ZN5; MP7	Kutuk
Bku.4l	Road Bridge	1	2	481009	9234387	ZN2; ZN3; ZN4; ZN5; MP7	Kutuk
Bku.4m	Road Bridge	1	2	481042	9234459	ZN2; ZN3; ZN4; ZN5; MP7	Kutuk
Bku.4n	Road Bridge	1	2	481076	9234571	ZN2; ZN3; ZN4; ZN5; MP7	Kutuk
Bku.4o	Road Bridge	1	2	481107	9234704	ZN2; ZN3; ZN4; ZN5; MP7	Kutuk
Bku.4p	Road Bridge	1	2	481151	9234896	ZN2; ZN3; ZN4; ZN5; MP7	Kutuk
Bku.4	Turnout	1	1	481187	9235253	ZN2; ZN3; ZN4; ZN5; MP7	Kutuk
BGL.5	Turnout	1	1	480264	9233442	ZN2; ZN3; ZN4; ZN5; MP7	Kutuk
Seccanal_glagah(BGl.5-BGl.5')	Secondary Canal	2	2			ZN2; ZN3; ZN4; ZN5; MP7	Kutuk
Seccanal_kutuk(Bku.3-Bku.4)	Secondary Canal	2	2			ZN2; ZN3; ZN4; ZN5; MP7	Kutuk
Bgl.3a	Road Bridge	1	2	479187	9234010	ZN8; ZN9; ZN11	Glagahwaru
Bgl.2a	Road Bridge	1	2	478901	9234120	ZN8; ZN9; ZN11	Glagahwaru
BGL.3	Turnout	1	1	478564	9234126	ZN8; ZN9; ZN11	Glagahwaru
BGL.4	Turnout	1	1	479365	9233618	ZN8; ZN9; ZN11	Glagahwaru
BGL.4a	Road Bridge	1	2	479352	9233624	ZN8; ZN9; ZN11	Glagahwaru
BGL.5'	Turnout	1	1	479737	9233616	ZN8; ZN9; ZN11	Glagahwaru
BGL.5a	Road Bridge	1	2	479737	9233616	ZN8; ZN9; ZN11	Glagahwaru
BKu.2	Turnout	1	1	479048	9234065	ZN8; ZN9; ZN11	Glagahwaru
BKu.2a	Road Bridge	1	2	478901	9234120	ZN8; ZN9; ZN11	Glagahwaru
BKu.3a	Road Bridge	1	2	479187	9234010	ZN8; ZN9; ZN11	Glagahwaru
BKu.3b	Road Bridge	1	2	479535	9233874	ZN8; ZN9; ZN11	Glagahwaru
Oncor1	Oncoran	1	2	479344	9233625	ZN8; ZN9; ZN11	Glagahwaru
Seccanal_glagah(BGl.3 - BGl.4)	Secondary Canal	2	2			ZN8; ZN9; ZN11	Glagahwaru
Seccanal_glagah(BGl.4-BGl.5')	Secondary Canal	2	2			ZN8; ZN9; ZN11	Glagahwaru
Seccanal_glagah(BGl.5'-BGl.5)	Secondary Canal	2	2			ZN8; ZN9; ZN11	Glagahwaru
Seccanal_glagah(BGl.5)	Secondary Canal	2	2			ZN8; ZN9; ZN11	Glagahwaru
Seccanal_kutuk(Bku.1-Bku.2)	Secondary Canal	2	2			ZN8; ZN9; ZN11	Glagahwaru
Seccanal_kutuk(Bku.2-Bku.3)	Secondary Canal	2	2			ZN8; ZN9; ZN11	Glagahwaru
Bbe.3'	Turnout	1	1	478135	9232942	MP5	Berugenjang
Bbe.3	Turnout	1	1	478141	9232937	MP5	Berugenjang
Bbe.3a	Road Bridge	1	2	478147	9232931	MP5	Berugenjang
BBe.5	Turnout	1	1	479182	9232314	MP5	Berugenjang
Bbe.4	Turnout	1	1	478628	9232501	MP5	Berugenjang
Seccanal_beru(Bbe.3'-Bbe.3)	Secondary Canal	2	2			MP5	Berugenjang
Seccanal_beru(Bbe.3-Bbe.4)	Secondary Canal	2	2			MP5	Berugenjang
Seccanal_beru(Bbe.4-Bbe.5)	Secondary Canal	2	2			MP5	Berugenjang
Seccanal_beru(Bbe.5-Bbe.6)	Secondary Canal	2	2			MP5	Berugenjang
Bwi.6	Divisor/Division Box	1	1	476549	9233737	MP8; MP9; MP10	Kalirejo
Bwi.7	Turnout Division Box	1	1	477137	9234691	MP8; MP9; MP10	Kalirejo
Bwi.7a	Road Bridge	1	2	476621	9234125	MP8; MP9; MP10	Kalirejo
Bw.7b	Road Bridge	1	2	476656	9234308	MP8; MP9; MP10	Kalirejo
Bwi.7c	Siphon	1	2	476685	9234508	MP8; MP9; MP10	Kalirejo
Bwi.7d	Road Bridge	1	2	476720	9234667	MP8; MP9; MP10	Kalirejo
Bwi.7e	Turnout	1	1	476765	9234691	MP8; MP9; MP10	Kalirejo
Bwi.7f	Road Bridge	1	2	477115	9234686	MP8; MP9; MP10	Kalirejo
Bku.1	Turnout	1	1	478264	9234374	MP8; MP9; MP10	Kalirejo
Bku.1a	Pedestrian Bridge	1	2	477206	9234610	MP8; MP9; MP10	Kalirejo
Bku.1b	Road Bridge	1	2	477867	9234497	MP8; MP9; MP10	Kalirejo
Bku.1c	Road Bridge	1	2	478058	9234446	MP8; MP9; MP10	Kalirejo
Bgl.1	Turnout	1	1	477418	9234236	MP8; MP9; MP10	Kalirejo
bgl.1b	Road Bridge	1	2	477035	9234019	MP8; MP9; MP10	Kalirejo
Bgl.1a	Cross-Culvert	1	2	477023	9233998	MP8; MP9; MP10	Kalirejo
Bbe.1	Turnout Division Box	1	1	477020	9233964	MP8; MP9; MP10	Kalirejo
Bbe.1a	Road Bridge	1	2	476750	9233805	MP8; MP9; MP10	Kalirejo
Bbe.2a	Road Bridge	1	2	477183	9233840	MP8; MP9; MP10	Kalirejo
BGL.2	Turnout	1	1	478149	9234181	MP8; MP9; MP10	Kalirejo
Bbe.2	Turnout	1	1	477449	9233586	MP8; MP9; MP10	Kalirejo
Primcanal_wilalung(Bwi.7e-Bwi.7)	Primary Canal	2	1			MP8; MP9; MP10	Kalirejo
Seccanal_glagah(BGl.3 - BGl.4)	Secondary Canal	2	2			MP8; MP9; MP10	Kalirejo
Seccanal_beru(Bbe.2-Bbe.3')	Secondary Canal	2	2			MP8; MP9; MP10	Kalirejo
Seccanal_beru(Bbe.3-Bbe.3')	Secondary Canal	2	2			MP8; MP9; MP10	Kalirejo
Seccanal_beru(Bwi.6-Bbe.1)	Secondary Canal	2	2			MP8; MP9; MP10	Kalirejo
Seccanal_glagah(Bbe.1 - BGl.1)	Secondary Canal	2	2			MP8; MP9; MP10	Kalirejo
Seccanal_glagah(BGl.2 - BGl.3)	Secondary Canal	2	2			MP8; MP9; MP10	Kalirejo
Seccanal_kaliwaru(Bwi.7-BKw.1)	Secondary Canal	2	2			MP8; MP9; MP10	Kalirejo
Seccanal_kutuk(Bwi.7-Bku.1)	Secondary Canal	2	2			MP8; MP9; MP10	Kalirejo
Seccanal_undaan(BU.1 - BU.2)	Secondary Canal	2	2			MP8; MP9; MP10	Kalirejo
BU.8a	Pedestrian Bridge	1	2	479897	9239285	SA1	Undaan Lor
BU.8	Turnout	1	1	479907	9239295	SA1	Undaan Lor
BU.9a	Turnout	1	1	480037	9239549	SA1	Undaan Lor
BU.9b	Pedestrian Bridge	1	2	480038	9239554	SA1	Undaan Lor
BU.9c	Sideweir	1	2	480209	9239833	SA1	Undaan Lor
BU.9d	Cross-Culvert	1	2	480212	9239837	SA1	Undaan Lor
BU.9e	Road Bridge	1	2	480217	9239841	SA1	Undaan Lor
BU.9	Turnout	1	1	480224	9239852	SA1	Undaan Lor
BU.10a	Pedestrian Bridge	1	2	480427	9240207	SA1	Undaan Lor
BU.10a'	Turnout	1	1	480673	9240535	SA1	Undaan Lor
BU.10b'	Pedestrian Bridge	1	2	480687	9240565	SA1	Undaan Lor
BU.10b	Road Bridge	1	2	480683	9240558	SA1	Undaan Lor
Seccanal_undaan(BU.9-BU.10b)	Secondary Canal	2	2			SA1	Undaan Lor
Seccanal_undaan(BU.9a-BU.9)	Secondary Canal	2	2			SA1	Undaan Lor
Seccanal_undaan(BU.10-BU.11a)	Secondary Canal	2	2			SA1	Undaan Lor
Seccanal_undaan(BU.10b-BU.10)	Secondary Canal	2	2			SA1	Undaan Lor
BNg.6'	Turnout	1	1	484535	9239385	SA2; SA6; SA8; SA9	Karangrowo
BNg.6b	Pedestrian Bridge	1	2	484994	9239184	SA2; SA6; SA8; SA9	Karangrowo
BNg.6	Turnout	1	1	485184	9239174	SA2; SA6; SA8; SA9	Karangrowo
BNg.7a	Road Bridge	1	2	485241	9239182	SA2; SA6; SA8; SA9	Karangrowo
BNg.7b	Flume	1	2	485252	9239179	SA2; SA6; SA8; SA9	Karangrowo
BNg.7	Turnout	1	1	485299	9239166	SA2; SA6; SA8; SA9	Karangrowo
BNg.8a	Pedestrian Bridge	1	2	485608	9239134	SA2; SA6; SA8; SA9	Karangrowo
BNg.8b	Road Bridge	1	2	485966	9239112	SA2; SA6; SA8; SA9	Karangrowo
BNg.8c	Cross-Culvert	1	2	486222	9239389	SA2; SA6; SA8; SA9	Karangrowo
BNg.8	Turnout	1	1	486660	9239631	SA2; SA6; SA8; SA9	Karangrowo
Bku.11	Turnout	1	1	485137	9237900	SA2; SA6; SA8; SA9	Karangrowo
Bku.10	Turnout	1	1	485541	9237785	SA2; SA6; SA8; SA9	Karangrowo
Bku.10c	Pedestrian Bridge	1	2	485613	9237226	SA2; SA6; SA8; SA9	Karangrowo
Bku.10b	Road Bridge	1	2	485545	9237026	SA2; SA6; SA8; SA9	Karangrowo
BKr.2	Turnout	1	1	484782	9241124	SA2; SA6; SA8; SA9	Karangrowo
BU.17c	Road Bridge	1	2	484711	9241482	SA2; SA6; SA8; SA9	Karangrowo
BU.17d	Road Bridge	1	2	484762	9241470	SA2; SA6; SA8; SA9	Karangrowo
BU.17	Turnout	1	1	485015	9241509	SA2; SA6; SA8; SA9	Karangrowo
Seccanal_undaan(BU.16-BU.17)	Secondary Canal	2	2			SA2; SA6; SA8; SA9	Karangrowo
Seccanal_karangrowo(BKr.1-BKr.2)	Secondary Canal	2	2			SA2; SA6; SA8; SA9	Karangrowo
Seccanal_kutuk(Bku.10-Bku.11)	Secondary Canal	2	2			SA2; SA6; SA8; SA9	Karangrowo
Seccanal_ngelo(BNg.6b-BNg.7))	Secondary Canal	2	2			SA2; SA6; SA8; SA9	Karangrowo
Seccanal_ngelo(BNg.7-BNg.8)	Secondary Canal	2	2			SA2; SA6; SA8; SA9	Karangrowo
Seccanal_ngelo(BNg.8-BNg.9)	Secondary Canal	2	2			SA2; SA6; SA8; SA9	Karangrowo
Seccanal_ngelo(BNg.9-BNg.10)	Secondary Canal	2	2			SA2; SA6; SA8; SA9	Karangrowo
BU.4	Turnout	1	1	478618	9237079	SA4; SA7	Undaan Kidul
BU.5'	Turnout	1	1	478939	9237025	SA4; SA7	Undaan Kidul
BU.5a	Sideweir	1	2	479003	9237146	SA4; SA7	Undaan Kidul
BU.5b	Cross-Culvert	1	2	479005	9237154	SA4; SA7	Undaan Kidul
BU.5c	Road Bridge	1	2	479007	9237160	SA4; SA7	Undaan Kidul
BU.5	Turnout	1	1	479011	9237174	SA4; SA7	Undaan Kidul
BU.6	Turnout	1	1	479411	9237955	SA4; SA7	Undaan Kidul
Bku.5a	Road Bridge	1	2	481512	9235673	SA4; SA7	Undaan Kidul
Bku.5	Turnout Division Box	1	1	481523	9235674	SA4; SA7	Undaan Kidul
Bku.6a	Road Bridge	1	2	481845	9235700	SA4; SA7	Undaan Kidul
Bku6'	Turnout	1	1	482052	9235961	SA4; SA7	Undaan Kidul
Bku.6	Divisor/Division Box	1	1	482307	9236105	SA4; SA7	Undaan Kidul
Bku.7	Turnout	1	1	482540	9236008	SA4; SA7	Undaan Kidul
BGt.II.1'	Turnout	1	1	482377	9236641	SA4; SA7	Undaan Kidul
BGt.ii.1a	Pedestrian Bridge	1	2	482317	9236361	SA4; SA7	Undaan Kidul
BGt.II.1	Turnout Division Box	1	1	482377	9236641	SA4; SA7	Undaan Kidul
BGt.II.2	Turnout	1	1	481799	9236977	SA4; SA7	Undaan Kidul
BGt.I.1	Turnout	1	1	481445	9235904	SA4; SA7	Undaan Kidul
BGt.I.2	Turnout	1	1	480649	9236285	SA4; SA7	Undaan Kidul
Seccanal_gatet1(Bku.5-BGt.I.1)	Secondary Canal	2	2			SA4; SA7	Undaan Kidul
Seccanal_gatet1(BGt.I.1-BGt.I.2)	Secondary Canal	2	2			SA4; SA7	Undaan Kidul
Seccanal_gatet2(BGt.II.1-BGt.III.1')	Secondary Canal	2	2			SA4; SA7	Undaan Kidul
Seccanal_gatet2(BGt.II.2-BGt.II.3)	Secondary Canal	2	2			SA4; SA7	Undaan Kidul
Seccanal_gatet2(BGt.II.1-BGt.II.1')	Secondary Canal	2	2			SA4; SA7	Undaan Kidul
Seccanal_gatet3(BGt.III.1'-BGt.III.1)	Secondary Canal	2	2			SA4; SA7	Undaan Kidul
Seccanal_kutuk(Bku.6'-Bku.6)	Secondary Canal	2	2			SA4; SA7	Undaan Kidul
Seccanal_kutuk(Bku.4-Bku.5)	Secondary Canal	2	2			SA4; SA7	Undaan Kidul
Seccanal_kutuk(Bku.7-Bku.8)	Secondary Canal	2	2			SA4; SA7	Undaan Kidul
Seccanal_kutuk(Bku.8-Bku.9d)	Secondary Canal	2	2			SA4; SA7	Undaan Kidul
Seccanal_undaan(BU.4 - BU.5')	Secondary Canal	2	2			SA4; SA7	Undaan Kidul
Seccanal_undaan(BU.5-BU.6)	Secondary Canal	2	2			SA4; SA7	Undaan Kidul
Seccanal_undaan(BU.5'-BU.5)	Secondary Canal	2	2			SA4; SA7	Undaan Kidul
Seccanal_undaan(BU.6-BU.7a)	Secondary Canal	2	2			SA4; SA7	Undaan Kidul
Seccanal_undaan(BU.7a-BU.7)	Secondary Canal	2	2			SA4; SA7	Undaan Kidul
BU.10	Turnout	1	1	481148	9240803	SA5	Wates
BU.11'	Turnout	1	1	481316	9240844	SA5	Wates
BU.11a	Road Bridge	1	2	481323	9240850	SA5	Wates
BU.11a'	Turnout	1	1	481427	9241022	SA5	Wates
BU.11	Turnout Division Box	1	1	481433	9241032	SA5	Wates
BU.12a	Road Bridge	1	2	481436	9241036	SA5	Wates
BU.12'	Turnout	1	1	481440	9241041	SA5	Wates
BU.12b	Pedestrian Bridge	1	2	481595	9241410	SA5	Wates
BU.12c	Road Bridge	1	2	481682	9241491	SA5	Wates
BU.12	Turnout	1	1	481753	9241556	SA5	Wates
BNg.1a	Road Bridge	1	2	481700	9240779	SA5	Wates
BNg.1b	Road Bridge	1	2	481697	9240692	SA5	Wates
BNg.1	Turnout	1	1	481829	9240536	SA5	Wates
BNg.2	Turnout	1	1	482296	9240223	SA5	Wates
Seccanal_ngelo(BNg.1-BNg.2)	Secondary Canal	2	2			SA5	Wates
Seccanal_ngelo(BNg.2-BNg.3)	Secondary Canal	2	2			SA5	Wates
Seccanal_ngelo(BNg.3-BNg.4')	Secondary Canal	2	2			SA5	Wates
Seccanal_undaan(BU.10-BU.11a)	Secondary Canal	2	2			SA5	Wates
Seccanal_undaan(BU.11'-BU.11a')	Secondary Canal	2	2			SA5	Wates
Seccanal_undaaan(BU.11-BU.12')	Secondary Canal	2	2			SA5	Wates
Seccanal_undaan(BU.11a'-BU.12)	Secondary Canal	2	2			SA5	Wates
Seccanal_undaan(BU.12-BU.13')	Secondary Canal	2	2			SA5	Wates
Seccanal_undaan(BU.12'-BU.12)	Secondary Canal	2	2			SA5	Wates
Seccanal_undaan(BU.13'-BU.13)	Secondary Canal	2	2			SA5	Wates
Bwi.5	Divisor/Division Box	1	1	475884	9231875	RM1	Lambangan
Bba.1	Turnout	1	1	475973	9231822	RM1	Lambangan
Bba.2	Turnout	1	1	476274	9231693	RM1	Lambangan
Bwi.6a	Pedestrian Bridge	1	2	476062	9232321	RM1	Lambangan
Bwi.6b	Pedestrian Bridge	1	2	476180	9232596	RM1	Lambangan
Bwi.6c	Pedestrian Bridge	1	2	476410	9233168	RM1	Lambangan
Primcanal_wilalung(Bwi.5 - Bwi.6)	Primary Canal	2	1			RM1	Lambangan
Primcanal_wilalung(Bwi.6 - Bbe.1)	Primary Canal	2	1			RM1	Lambangan
Seccanal_babalan(Bba.1-Bba.2)	Secondary Canal	2	2			RM1	Lambangan
BU.13a	Turnout	1	1	481968	9241809	RM2	Ngemplak
BU.13'	Road Bridge	1	2	482096	9242047	RM2	Ngemplak
BU.13b	Road Bridge	1	2	482097	9242049	RM2	Ngemplak
BU.13	Turnout	1	1	482226	9242239	RM2	Ngemplak
BU.14a	Cross-Culvert	1	2	482607	9242073	RM2	Ngemplak
BU.14b	Cross-Culvert	1	2	483084	9241949	RM2	Ngemplak
BU.14c	Road Bridge	1	2	483095	9241947	RM2	Ngemplak
BU.14	Turnout	1	1	483111	9241944	RM2	Ngemplak
BU.15a	Pedestrian Bridge	1	2	483565	9241806	RM2	Ngemplak
BU.15b	Cross-Culvert	1	2	483573	9241803	RM2	Ngemplak
BU.15c	Road Bridge	1	2	484045	9241639	RM2	Ngemplak
BU.15	Turnout Division Box	1	1	484087	9241629	RM2	Ngemplak
BU.16a	Road Bridge	1	2	484090	9241632	RM2	Ngemplak
BU.16b	Culvert	1	2	484096	9241647	RM2	Ngemplak
BU.16	Turnout	1	1	484112	9241661	RM2	Ngemplak
BU.17a	Road Bridge	1	2	484167	9241646	RM2	Ngemplak
BU.17b	Road Bridge	1	2	484303	9241602	RM2	Ngemplak
BNg.3a	Road Bridge	1	2	482897	9239932	RM2	Ngemplak
BNg.3	Turnout	1	1	482903	9239930	RM2	Ngemplak
BNg.4'	Turnout	1	1	483375	9239649	RM2	Ngemplak
BNg.4a	Road Bridge	1	2	483381	9239645	RM2	Ngemplak
BNg.4	Turnout	1	1	483479	9239568	RM2	Ngemplak
BNg.5	Turnout	1	1	484027	9239371	RM2	Ngemplak
BNg6a	Road Bridge	1	2	484523	9239387	RM2	Ngemplak
BKr.1	Turnout	1	1	484532	9241476	RM2	Ngemplak
Seccanal_karangrowo(BKr.1-BKr.2)	Secondary Canal	2	2			RM2	Ngemplak
Seccanal_karangrowo(BU.15-BKr.1)	Secondary Canal	2	2			RM2	Ngemplak
Seccanal_ngelo(BNg.3-BNg.4')	Secondary Canal	2	2			RM2	Ngemplak
Seccanal_ngelo(BNg.4'-BNg.4)	Secondary Canal	2	2			RM2	Ngemplak
Seccanal_ngelo(BNg.5-BNg.6)	Secondary Canal	2	2			RM2	Ngemplak
Seccanal_ngelo(BNg.6b-BNg.6)	Secondary Canal	2	2			RM2	Ngemplak
Seccanal_undaan(BU.13'-BU.13)	Secondary Canal	2	2			RM2	Ngemplak
Seccanal_undaan(BU.13'-BU.14)	Secondary Canal	2	2			RM2	Ngemplak
Seccanal_undaan(BU.14-BU.15)	Secondary Canal	2	2			RM2	Ngemplak
Seccanal_undaan(BU.15-BU.16)	Secondary Canal	2	2			RM2	Ngemplak
Seccanal_undaan(BU.16-BU.17)	Secondary Canal	2	2			RM2	Ngemplak
BU.7a	Turnout	1	1	479418	9238266	RM4	Undaan Tengah
BU.7b	Cross-Culvert	1	2	479561	9238612	RM4	Undaan Tengah
BU.7c	Road Bridge	1	2	479567	9238626	RM4	Undaan Tengah
BU.7	Turnout Division Box	1	1	479573	9238634	RM4	Undaan Tengah
BLc.1	Turnout	1	1	480481	9238231	RM4	Undaan Tengah
BGt.II.3	Turnout	1	1	481188	9237561	RM4	Undaan Tengah
Oncor2	Oncoran	1	2	481402	9237410	RM4	Undaan Tengah
BGt.lll.1	Turnout	1	1	482726	9237448	RM4	Undaan Tengah
BGt.lll.1'	Turnout	1	1	482588	9237085	RM4	Undaan Tengah
BGt.lll.1a	Pedestrian Bridge	1	2	482597	9237109	RM4	Undaan Tengah
Bwi.2	Turnout	1	1	475121	9227260	MP1	Terkesi
Bwi.3a	Road Bridge	1	2	475071	9228456	MP1	Terkesi
Bwi.3b	Pedestrian Bridge	1	2	475155	9228841	MP1	Terkesi
Primcanal_wilalung(Bwi.2-Bwi.3)	Primary Canal	2	1			MP1	Terkesi
Bwi.4	Divisor/Division Box	1	1	475408	9229987	MP2	Wandanmiri
Bwi.5a	Pedestrian Bridge	1	2	475514	9230469	MP2	Wandanmiri
Bwi.5b	Pedestrian Bridge	1	2	475547	9230633	MP2	Wandanmiri
Bwi.5c	Pedestrian Bridge	1	2	475588	9230831	MP2	Wandanmiri
Bwi.5d	Pedestrian Bridge	1	2	475682	9231248	MP2	Wandanmiri
Bwi.5e	Pedestrian Bridge	1	2	475732	9231480	MP2	Wandanmiri
Bwi.5f	Pedestrian Bridge	1	2	475792	9231662	MP2	Wandanmiri
Blu.2'	Turnout	1	1	476304	9229885	MP2	Wandanmiri
Blu.2	Turnout	1	1	476393	9229885	MP2	Wandanmiri
Primcanal_wilalung(Bwi.4-Bwi.5)	Primary Canal	2	1			MP2	Wandanmiri
Seccanal_luwuk(Blu.1-Blu.2)	Secondary Canal	2	2			MP2	Wandanmiri
Bte.2	Turnout	1	1	476798	9225991	MP3	Klambu
Bte.2b	Flume	1	2	476923	9225742	MP3	Klambu
Bte.2a	Pedestrian Bridge	1	2	476996	9225687	MP3	Klambu
Bte.1	Turnout	1	1	477038	9225408	MP3	Klambu
Bte.1b	Measuring Flume	1	2	477031	9225374	MP3	Klambu
Bte.1a	Road Bridge	1	2	477059	9225197	MP3	Klambu
Bwi.1	Turnout Division Box	1	1	477314	9224844	MP3	Klambu
Bwi.2a	Pedestrian Bridge	1	2	476842	9224843	MP3	Klambu
Bwi.2b	Pedestrian Bridge	1	2	476603	9224942	MP3	Klambu
Primcanal_wilalung(Bwi.1-Bwi.2)	Primary Canal	2	1			MP3	Klambu
Seccanal_terkesi(Bte.1-Bte.2)	Secondary Canal	2	2			MP3	Klambu
Seccanal_terkesi(BWi.1-Bte.1)	Secondary Canal	2	2			MP3	Klambu
Bwi.3	Turnout	1	1	475181	9228948	MP4	Jenengan
Bwi.4a	Pedestrian Bridge	1	2	475268	9229347	MP4	Jenengan
Bwi.4b	Pedestrian Bridge	1	2	475316	9229588	MP4	Jenengan
Bwi.4c	Pedestrian Bridge	1	2	475318	9229597	MP4	Jenengan
Bwi.4d	Pedestrian Bridge	1	2	475375	9229836	MP4	Jenengan
Blu.1	Turnout	1	1	475438	9229976	MP4	Jenengan
Blu.3	Turnout	1	1	477435	9230465	MP4	Jenengan
Primcanal_wilalung(Bwi.3-Bwi.4)	Primary Canal	2	1			MP4	Jenengan
Seccanal_luwuk(Blu.2-Blu.3)	Secondary Canal	2	2			MP4	Jenengan
