# Supplementary material for: Geolocation data of irrigation network in water user association's operation area under community-based and provider-based network governance
Source: Data Brief. 2020 Aug 12;32:106168. doi: 10.1016/j.dib.2020.106168 (PMC7452706; doi:10.1016/j.dib.2020.106168)
Supplement: Supplementary file 2 [file mmc2.zip › Supplementary data files/3. Shapefiles/1. Kudus/1. Medini/4. Irrigation structures/Plot_medini.prj]

PROJCS["WGS_1984_UTM_Zone_49S",GEOGCS["GCS_WGS_1984",DATUM["D_WGS_1984",SPHEROID["WGS_1984",6378137.0,298.257223563]],PRIMEM["Greenwich",0.0],UNIT["Degree",0.0174532925199433]],PROJECTION["Transverse_Mercator"],PARAMETER["False_Easting",500000.0],PARAMETER["False_Northing",10000000.0],PARAMETER["Central_Meridian",111.0],PARAMETER["Scale_Factor",0.9996],PARAMETER["Latitude_Of_Origin",0.0],UNIT["Meter",1.0]]
