# Supplementary material for: Geolocation data of irrigation network in water user association's operation area under community-based and provider-based network governance
Source: Data Brief. 2020 Aug 12;32:106168. doi: 10.1016/j.dib.2020.106168 (PMC7452706; doi:10.1016/j.dib.2020.106168)
Supplement: Supplementary file 3 [file mmc3.txt]

URLs

The available Google Maps layers are,

Roadmap
http://mt0.google.com/vt/lyrs=m&hl=en&x={x}&y={y}&z={z} 

Terrain
http://mt0.google.com/vt/lyrs=p&hl=en&x={x}&y={y}&z={z}

Altered roadmap
http://mt0.google.com/vt/lyrs=r&hl=en&x={x}&y={y}&z={z}

Satellite only
http://mt0.google.com/vt/lyrs=s&hl=en&x={x}&y={y}&z={z}

Terrain only
http://mt0.google.com/vt/lyrs=t&hl=en&x={x}&y={y}&z={z}

Hybrid
http://mt0.google.com/vt/lyrs=y&hl=en&x={x}&y={y}&z={z}

Source: https://www.hatarilabs.com/ih-en/how-to-add-a-google-map-in-qgis-3-tutorial
